# Supplementary material for: Functionalization of anthracene: A selective route to brominated 1,4-anthraquinones
Source: Beilstein J Org Chem. 2011 Jul 29;7:1036–45. doi: 10.3762/bjoc.7.118 (PMC3167179; doi:10.3762/bjoc.7.118)
Supplement: File 3 — Crystallographic information file for compound 17. [file Beilstein_J_Org_Chem-07-1036-s003.cif]

#\#CIF_1.1
 
#  CIF produced by WinGX routine CIF_UPDATE
#  Created on 2010-12-10 at 15:24:45
#  Using CIFtbx version 2.6.2 16 Jun 1998
 
#  Dictionary name : cif_core.dic
#  Dictionary vers : 2.4
#  Request file    : c:\wingx\files\archive.reqdat
#  CIF files read  : shelxlocakmak-kiymet-k28-yeni struct
 
#------------------ SECTION 1. GLOBAL INFORMATION ---------------------------#
 
data_global
 
#------------------ AUDIT DETAILS -------------------------------------------#
 
_audit_creation_date            2010-12-10
_audit_creation_method          'WinGX routine CIF_UPDATE'
_audit_conform_dict_name        cif_core.dic
_audit_conform_dict_version     2.4
_audit_conform_dict_location    ftp://ftp.iucr.org/pub/cif_core.dic
_audit_update_record            ?
 
#==============================================================================
#
# SUBMISSION DETAILS

_publ_contact_author_name            '\,Sahin, Ertan' 
# Name of author for correspondence
 
_publ_contact_author_address
;
Atat�rk University
Fafulty of science 
Department of Chemistry 
25240-Erzurum Turkey
;
# Address of author for correspondence
 
_publ_contact_author_email           ertan@atauni.edu.tr
_publ_contact_author_fax             '00(000)0000000'
_publ_contact_author_phone           '+90(442)2314380'
 
_publ_contact_letter
;
 Submission dated :2010-12-10
 
Please consider this CIF for submission to the Cambridge Crystallographic
Data Centre. I certify that all authors have seen and approved of this
submission, that all have made significant scientific contributions to the
work reported, and that all share responsibility and accountability for
the results.
 
This CIF  is submitted as a personal communication
 
This CIF is submitted as part of a journal submission
<JOC>
 
\,Sahin, Ertan
;
 
 
#==============================================================================
#
# TITLE AND AUTHOR LIST
 
_publ_section_title
; ?
;
_publ_section_title_footnote
; ?
;
 
# The loop structure below should contain the names and addresses of all
# authors, in the required order of publication. Repeat as necessary.
 
loop_
 _publ_author_name
 _publ_author_footnote
 _publ_author_address
 '\,Sahin, Ertan'                  #<--'Last name, first name'
; ?
;
;
Atat�rk University
Fafulty of science 
Department of Chemistry 
25240-Erzurum Turkey
;
 
#------------------  SECTION 2. COMPOUND(S) DETAILS -------------------------#
 
data_shelxlocakmak-kiymet-k28-yeni
 
_audit_creation_date                    2010-12-10T15:24:45-00:00
_audit_creation_method                  'WinGX routine CIF_UPDATE'
 
#----------------------------------------------------------------------------#
#                   CHEMICAL INFORMATION                                     #
#----------------------------------------------------------------------------#
 
_chemical_name_systematic
;
 ?
;
_chemical_formula_moiety                'C14 H10 Br4 O2'
_chemical_formula_sum                   'C14 H10 Br4 O2'
_chemical_formula_weight                529.86
_chemical_compound_source               'synthesis as described'
 
#----------------------------------------------------------------------------#
#                   UNIT CELL INFORMATION                                    #
#----------------------------------------------------------------------------#
_symmetry_cell_setting                  monoclinic
_symmetry_space_group_name_H-M          'P 21/c'
_symmetry_space_group_name_Hall         '-P 2ybc'
  
loop_
    _symmetry_equiv_pos_as_xyz
'x, y, z'
'-x, y+1/2, -z+1/2'
'-x, -y, -z'
'x, -y-1/2, z-1/2'
 
_cell_length_a                          7.9547(4)
_cell_length_b                          11.9678(4)
_cell_length_c                          15.5015(6)
_cell_angle_alpha                       90.0000(0)
_cell_angle_beta                        101.1438(21)
_cell_angle_gamma                       90.0000(0)
_cell_volume                            1447.92(10)
_cell_formula_units_Z                   4
_cell_measurement_temperature           293(2)
_cell_measurement_reflns_used           0
_cell_measurement_theta_min             0
_cell_measurement_theta_max             0
_cell_measurement_wavelength            0.71073
 
#----------------------------------------------------------------------------#
#                   CRYSTAL INFORMATION                                      #
#----------------------------------------------------------------------------#
 
_exptl_crystal_description              prism
_exptl_crystal_colour                   colourless
_exptl_crystal_size_max                 0.3
_exptl_crystal_size_mid                 0.2
_exptl_crystal_size_min                 0.1
_exptl_crystal_density_diffrn           2.43
_exptl_crystal_density_method           'not measured'
_exptl_crystal_F_000                    1000
_exptl_special_details
;
 ?
;
 
#----------------------------------------------------------------------------#
#                   ABSORPTION CORRECTION                                    #
#----------------------------------------------------------------------------#

_exptl_absorpt_correction_type          'Multi-scan'
_exptl_absorpt_correction_T_max         1.0000
_exptl_absorpt_correction_T_min         0.3527
 _exptl_absorpt_coefficient_mu           11.113

#----------------------------------------------------------------------------#
#                   DATA COLLECTION                                          #
#----------------------------------------------------------------------------#
_diffrn_standards_number                300
_diffrn_standards_interval_count        100
_diffrn_standards_decay_%               3
_diffrn_ambient_temperature             293(2)
_diffrn_radiation_wavelength            0.71073
_diffrn_radiation_type                  MoK\a
_diffrn_radiation_monochromator         graphite
_diffrn_radiation_probe                 x-ray
_diffrn_reflns_av_R_equivalents         0.0757
_diffrn_reflns_av_unetI/netI            0.0798
_diffrn_reflns_number                   10103
_diffrn_reflns_limit_h_min              -9
_diffrn_reflns_limit_h_max              9
_diffrn_reflns_limit_k_min              -14
_diffrn_reflns_limit_k_max              14
_diffrn_reflns_limit_l_min              -19
_diffrn_reflns_limit_l_max              19
_diffrn_reflns_theta_min                2.61
_diffrn_reflns_theta_max                26.42
_diffrn_reflns_theta_full               26.42
_diffrn_measurement_method              'dtprofit.ref'
_diffrn_measured_fraction_theta_full
                                        0.997
_diffrn_measured_fraction_theta_max
                                        0.997
_reflns_number_total                    2948
_reflns_number_gt                       2168
_reflns_threshold_expression            >2\s(I)
_diffrn_radiation_detector              'RX'
_diffrn_measurement_device
;
RAXIS conversion
; 
#----------------------------------------------------------------------------#
#                   COMPUTER PROGRAMS USED                                   #
#----------------------------------------------------------------------------#
 
_computing_structure_refinement         'SHELXL-97 (Sheldrick, 2008)'
_computing_molecular_graphics           'Ortep-3 for Windows (Farrugia, 1997)'
_computing_publication_material
                                   'WinGX publication routines (Farrugia, 1999)'
 
#----------------------------------------------------------------------------#
#                   STRUCTURE SOLUTION
#----------------------------------------------------------------------------#
 
_atom_sites_solution_primary            direct
_atom_sites_solution_secondary          difmap
_atom_sites_solution_hydrogens          geom
 
#----------------------------------------------------------------------------#
#                   REFINEMENT INFORMATION                                   #
#----------------------------------------------------------------------------#
 
_refine_special_details
;
 Refinement of F^2^ against ALL reflections.  The weighted R-factor wR and
 goodness of fit S are based on F^2^, conventional R-factors R are based
 on F, with F set to zero for negative F^2^. The threshold expression of
 F^2^ > 2\s(F^2^) is used only for calculating R-factors(gt) etc. and is
 not relevant to the choice of reflections for refinement.  R-factors based
 on F^2^ are statistically about twice as large as those based on F, and R-
 factors based on ALL data will be even larger.
;
_refine_ls_structure_factor_coef        Fsqd
_refine_ls_matrix_type                  full
_refine_ls_weighting_scheme             calc
_refine_ls_weighting_details
         'calc w=1/[\s^2^(Fo^2^)+(0.0000P)^2^+1.6810P] where P=(Fo^2^+2Fc^2^)/3'
_refine_ls_hydrogen_treatment           constr
_refine_ls_extinction_method            none
_refine_ls_number_reflns                2948
_refine_ls_number_parameters            183
_refine_ls_number_restraints            0
_refine_ls_R_factor_all                 0.1022
_refine_ls_R_factor_gt                  0.0686
_refine_ls_wR_factor_ref                0.0952
_refine_ls_wR_factor_gt                 0.0876
_refine_ls_goodness_of_fit_ref          1.217
_refine_ls_restrained_S_all             1.217
_refine_ls_shift/su_max                 0
_refine_ls_shift/su_mean                0
_refine_diff_density_max                0.505
_refine_diff_density_min                -0.647
_refine_diff_density_rms                0.131
 
#----------------------------------------------------------------------------#
#                   ATOMIC TYPES, COORDINATES AND THERMAL PARAMETERS         #
#----------------------------------------------------------------------------#
 
loop_
    _atom_type_symbol
    _atom_type_description
    _atom_type_scat_dispersion_real
    _atom_type_scat_dispersion_imag
    _atom_type_scat_source
C C 0.0033 0.0016 'International Tables Vol C Tables 4.2.6.8 and 6.1.1.4'
H H 0 0 'International Tables Vol C Tables 4.2.6.8 and 6.1.1.4'
O O 0.0106 0.006 'International Tables Vol C Tables 4.2.6.8 and 6.1.1.4'
Br Br -0.2901 2.4595 'International Tables Vol C Tables 4.2.6.8 and 6.1.1.4'
 
loop_
    _atom_site_label
    _atom_site_type_symbol
    _atom_site_fract_x
    _atom_site_fract_y
    _atom_site_fract_z
    _atom_site_U_iso_or_equiv
    _atom_site_adp_type
    _atom_site_occupancy
    _atom_site_symmetry_multiplicity
    _atom_site_calc_flag
    _atom_site_refinement_flags
    _atom_site_disorder_assembly
    _atom_site_disorder_group
Br1 Br 0.86211(11) -0.28455(6) 0.56142(5) 0.0445(2) Uani 1 1 d . . .
Br2 Br 0.60695(10) 0.23474(6) 0.57879(5) 0.0420(2) Uani 1 1 d . . .
Br4 Br 0.99085(11) -0.06679(7) 0.86169(5) 0.0481(3) Uani 1 1 d . . .
Br3 Br 0.58798(14) 0.03545(7) 0.90662(5) 0.0647(3) Uani 1 1 d . . .
O1 O 0.6131(7) -0.2429(4) 0.7099(3) 0.0481(14) Uani 1 1 d . . .
H1 H 0.6052 -0.2764 0.6632 0.072 Uiso 1 1 calc R . .
O2 O 0.7845(8) 0.1452(4) 0.7702(3) 0.0599(17) Uani 1 1 d . . .
H2O H 0.7629 0.1698 0.8162 0.09 Uiso 1 1 calc R . .
C9 C 0.7004(8) 0.0196(5) 0.6487(4) 0.0263(16) Uani 1 1 d . . .
C8 C 0.7547(9) -0.0934(6) 0.6454(4) 0.0304(17) Uani 1 1 d . . .
C1 C 0.7359(9) 0.0478(6) 0.4980(5) 0.0322(17) Uani 1 1 d . . .
C6 C 0.7944(9) -0.0643(6) 0.4937(4) 0.0317(17) Uani 1 1 d . . .
C7 C 0.7970(9) -0.1310(5) 0.5690(5) 0.0304(17) Uani 1 1 d . . .
C4 C 0.8404(10) -0.0331(7) 0.3461(5) 0.049(2) Uani 1 1 d . . .
H4 H 0.8752 -0.0597 0.296 0.058 Uiso 1 1 calc R . .
C3 C 0.7828(10) 0.0766(7) 0.3486(5) 0.047(2) Uani 1 1 d . . .
H3 H 0.7788 0.1229 0.3001 0.056 Uiso 1 1 calc R . .
C2 C 0.7320(10) 0.1165(7) 0.4227(5) 0.043(2) Uani 1 1 d . . .
H2 H 0.6942 0.1899 0.4236 0.052 Uiso 1 1 calc R . .
C13 C 0.7606(9) -0.1161(5) 0.8083(4) 0.0326(17) Uani 1 1 d . . .
H13 H 0.7256 -0.1718 0.8477 0.039 Uiso 1 1 calc R . .
C5 C 0.8457(9) -0.1009(6) 0.4162(5) 0.0347(18) Uani 1 1 d . . .
H5 H 0.8844 -0.1739 0.4133 0.042 Uiso 1 1 calc R . .
C11 C 0.6549(10) 0.0676(5) 0.7325(5) 0.0343(18) Uani 1 1 d . . .
H11 H 0.547 0.1088 0.716 0.041 Uiso 1 1 calc R . .
C12 C 0.6273(10) -0.0253(6) 0.7952(4) 0.0385(19) Uani 1 1 d . . .
H12 H 0.5197 -0.0616 0.768 0.046 Uiso 1 1 calc R . .
C14 C 0.7616(10) -0.1723(6) 0.7231(4) 0.0336(18) Uani 1 1 d . . .
H14 H 0.8644 -0.219 0.7287 0.04 Uiso 1 1 calc R . .
C10 C 0.6887(8) 0.0853(5) 0.5758(4) 0.0261(16) Uani 1 1 d . . .
 
loop_
    _atom_site_aniso_label
    _atom_site_aniso_U_11
    _atom_site_aniso_U_22
    _atom_site_aniso_U_33
    _atom_site_aniso_U_23
    _atom_site_aniso_U_13
    _atom_site_aniso_U_12
Br1 0.0608(6) 0.0294(4) 0.0428(5) -0.0062(4) 0.0088(4) 0.0068(4)
Br2 0.0530(5) 0.0292(4) 0.0446(5) 0.0084(3) 0.0110(4) 0.0069(4)
Br4 0.0486(5) 0.0512(5) 0.0405(5) 0.0013(4) -0.0015(4) -0.0009(4)
Br3 0.1077(8) 0.0553(6) 0.0390(5) 0.0085(4) 0.0336(5) 0.0303(6)
O1 0.065(4) 0.031(3) 0.048(4) -0.001(2) 0.011(3) -0.018(3)
O2 0.104(5) 0.039(3) 0.035(3) -0.011(3) 0.008(3) -0.017(4)
C9 0.023(4) 0.027(4) 0.028(4) 0.000(3) 0.005(3) -0.002(3)
C8 0.029(4) 0.028(4) 0.030(4) -0.004(3) -0.002(3) -0.004(3)
C1 0.025(4) 0.033(4) 0.035(4) -0.001(3) -0.001(3) -0.002(3)
C6 0.031(4) 0.037(4) 0.026(4) -0.006(3) 0.004(3) -0.007(4)
C7 0.032(4) 0.021(4) 0.037(4) -0.004(3) 0.004(3) 0.000(3)
C4 0.055(6) 0.060(6) 0.033(5) -0.018(4) 0.013(4) -0.017(5)
C3 0.050(5) 0.060(6) 0.030(5) 0.003(4) 0.010(4) -0.013(5)
C2 0.044(5) 0.046(5) 0.037(5) 0.003(4) 0.001(4) -0.003(4)
C13 0.047(5) 0.028(4) 0.023(4) 0.004(3) 0.004(3) -0.007(4)
C5 0.042(5) 0.032(4) 0.032(4) -0.006(3) 0.011(4) -0.006(4)
C11 0.046(5) 0.023(4) 0.035(4) 0.007(3) 0.010(4) 0.004(4)
C12 0.050(5) 0.045(5) 0.023(4) 0.000(3) 0.013(4) 0.007(4)
C14 0.038(4) 0.030(4) 0.030(4) 0.004(3) -0.002(3) -0.003(4)
C10 0.025(4) 0.022(4) 0.031(4) 0.006(3) 0.005(3) 0.002(3)
 
 
#----------------------------------------------------------------------------#
#                   MOLECULAR GEOMETRY                                       #
#----------------------------------------------------------------------------#
 
_geom_special_details
;
 All s.u.'s (except the s.u. in the dihedral angle between two l.s. planes)
 are estimated using the full covariance matrix.  The cell s.u.'s are taken
 into account individually in the estimation of s.u.'s in distances, angles
 and torsion angles; correlations between s.u.'s in cell parameters are only
 used when they are defined by crystal symmetry.  An approximate (isotropic)
 treatment of cell s.u.'s is used for estimating s.u.'s involving l.s. planes.
;
loop_
    _geom_bond_atom_site_label_1
    _geom_bond_atom_site_label_2
    _geom_bond_distance
    _geom_bond_site_symmetry_2
    _geom_bond_publ_flag
Br1 C7 1.919(6) . ?
Br2 C10 1.906(6) . ?
Br4 C13 1.950(7) . ?
Br3 C12 1.953(7) . ?
O1 C14 1.435(8) . ?
O1 H1 0.82 . ?
O2 C11 1.426(8) . ?
O2 H2O 0.82 . ?
C9 C10 1.366(9) . ?
C9 C8 1.423(9) . ?
C9 C11 1.526(9) . ?
C8 C7 1.367(9) . ?
C8 C14 1.523(9) . ?
C1 C10 1.404(9) . ?
C1 C2 1.423(10) . ?
C1 C6 1.426(9) . ?
C6 C7 1.411(9) . ?
C6 C5 1.412(9) . ?
C4 C5 1.350(10) . ?
C4 C3 1.393(11) . ?
C4 H4 0.93 . ?
C3 C2 1.374(10) . ?
C3 H3 0.93 . ?
C2 H2 0.93 . ?
C13 C14 1.484(9) . ?
C13 C12 1.505(9) . ?
C13 H13 0.98 . ?
C5 H5 0.93 . ?
C11 C12 1.521(9) . ?
C11 H11 0.98 . ?
C12 H12 0.98 . ?
C14 H14 0.98 . ?
 
loop_
    _geom_angle_atom_site_label_1
    _geom_angle_atom_site_label_2
    _geom_angle_atom_site_label_3
    _geom_angle
    _geom_angle_site_symmetry_1
    _geom_angle_site_symmetry_3
    _geom_angle_publ_flag
C14 O1 H1 109.5 . . ?
C11 O2 H2O 109.5 . . ?
C10 C9 C8 119.3(6) . . ?
C10 C9 C11 119.9(6) . . ?
C8 C9 C11 120.8(6) . . ?
C7 C8 C9 118.2(6) . . ?
C7 C8 C14 120.2(6) . . ?
C9 C8 C14 121.6(6) . . ?
C10 C1 C2 123.6(7) . . ?
C10 C1 C6 119.0(6) . . ?
C2 C1 C6 117.4(7) . . ?
C7 C6 C5 124.6(7) . . ?
C7 C6 C1 116.5(6) . . ?
C5 C6 C1 118.8(6) . . ?
C8 C7 C6 124.2(6) . . ?
C8 C7 Br1 118.9(5) . . ?
C6 C7 Br1 116.9(5) . . ?
C5 C4 C3 120.2(7) . . ?
C5 C4 H4 119.9 . . ?
C3 C4 H4 119.9 . . ?
C2 C3 C4 120.1(7) . . ?
C2 C3 H3 119.9 . . ?
C4 C3 H3 119.9 . . ?
C3 C2 C1 121.4(8) . . ?
C3 C2 H2 119.3 . . ?
C1 C2 H2 119.3 . . ?
C14 C13 C12 109.4(6) . . ?
C14 C13 Br4 110.4(5) . . ?
C12 C13 Br4 114.7(5) . . ?
C14 C13 H13 107.3 . . ?
C12 C13 H13 107.3 . . ?
Br4 C13 H13 107.3 . . ?
C4 C5 C6 122.0(7) . . ?
C4 C5 H5 119 . . ?
C6 C5 H5 119 . . ?
O2 C11 C12 113.3(6) . . ?
O2 C11 C9 108.8(6) . . ?
C12 C11 C9 110.9(5) . . ?
O2 C11 H11 107.9 . . ?
C12 C11 H11 107.9 . . ?
C9 C11 H11 107.9 . . ?
C13 C12 C11 115.4(6) . . ?
C13 C12 Br3 112.3(5) . . ?
C11 C12 Br3 111.2(5) . . ?
C13 C12 H12 105.7 . . ?
C11 C12 H12 105.7 . . ?
Br3 C12 H12 105.7 . . ?
O1 C14 C13 104.3(6) . . ?
O1 C14 C8 110.5(5) . . ?
C13 C14 C8 114.7(6) . . ?
O1 C14 H14 109.1 . . ?
C13 C14 H14 109.1 . . ?
C8 C14 H14 109.1 . . ?
C9 C10 C1 122.7(6) . . ?
C9 C10 Br2 119.3(5) . . ?
C1 C10 Br2 118.0(5) . . ?
 
loop_
    _geom_torsion_atom_site_label_1
    _geom_torsion_atom_site_label_2
    _geom_torsion_atom_site_label_3
    _geom_torsion_atom_site_label_4
    _geom_torsion
    _geom_torsion_site_symmetry_1
    _geom_torsion_site_symmetry_2
    _geom_torsion_site_symmetry_3
    _geom_torsion_site_symmetry_4
    _geom_torsion_publ_flag
C10 C9 C8 C7 1.4(10) . . . . ?
C11 C9 C8 C7 -178.7(6) . . . . ?
C10 C9 C8 C14 -176.9(6) . . . . ?
C11 C9 C8 C14 3.0(10) . . . . ?
C10 C1 C6 C7 1.2(9) . . . . ?
C2 C1 C6 C7 -179.9(6) . . . . ?
C10 C1 C6 C5 -178.5(6) . . . . ?
C2 C1 C6 C5 0.4(10) . . . . ?
C9 C8 C7 C6 1.6(10) . . . . ?
C14 C8 C7 C6 180.0(6) . . . . ?
C9 C8 C7 Br1 -177.6(5) . . . . ?
C14 C8 C7 Br1 0.7(9) . . . . ?
C5 C6 C7 C8 176.8(7) . . . . ?
C1 C6 C7 C8 -3.0(10) . . . . ?
C5 C6 C7 Br1 -4.0(9) . . . . ?
C1 C6 C7 Br1 176.3(5) . . . . ?
C5 C4 C3 C2 0.3(12) . . . . ?
C4 C3 C2 C1 -0.2(12) . . . . ?
C10 C1 C2 C3 178.7(7) . . . . ?
C6 C1 C2 C3 -0.1(11) . . . . ?
C3 C4 C5 C6 -0.1(12) . . . . ?
C7 C6 C5 C4 180.0(7) . . . . ?
C1 C6 C5 C4 -0.3(11) . . . . ?
C10 C9 C11 O2 -70.9(8) . . . . ?
C8 C9 C11 O2 109.2(7) . . . . ?
C10 C9 C11 C12 163.8(6) . . . . ?
C8 C9 C11 C12 -16.1(9) . . . . ?
C14 C13 C12 C11 -61.4(8) . . . . ?
Br4 C13 C12 C11 63.3(7) . . . . ?
C14 C13 C12 Br3 169.8(5) . . . . ?
Br4 C13 C12 Br3 -65.5(6) . . . . ?
O2 C11 C12 C13 -76.8(8) . . . . ?
C9 C11 C12 C13 45.9(8) . . . . ?
O2 C11 C12 Br3 52.5(7) . . . . ?
C9 C11 C12 Br3 175.2(5) . . . . ?
C12 C13 C14 O1 -76.4(7) . . . . ?
Br4 C13 C14 O1 156.5(4) . . . . ?
C12 C13 C14 C8 44.6(8) . . . . ?
Br4 C13 C14 C8 -82.6(7) . . . . ?
C7 C8 C14 O1 -78.7(8) . . . . ?
C9 C8 C14 O1 99.6(7) . . . . ?
C7 C8 C14 C13 163.8(6) . . . . ?
C9 C8 C14 C13 -17.9(10) . . . . ?
C8 C9 C10 C1 -3.1(10) . . . . ?
C11 C9 C10 C1 177.0(6) . . . . ?
C8 C9 C10 Br2 177.5(5) . . . . ?
C11 C9 C10 Br2 -2.4(9) . . . . ?
C2 C1 C10 C9 -177.1(7) . . . . ?
C6 C1 C10 C9 1.7(10) . . . . ?
C2 C1 C10 Br2 2.4(9) . . . . ?
C6 C1 C10 Br2 -178.8(5) . . . . ?
 
# The following lines are used to test the character set of files sent by
# network email or other means. They are not part of the CIF data set
# abcdefghijklmnopqrstuvwxyzABCDEFGHIJKLMNOPQRSTUVWXYZ0123456789
# !@#$%^&*()_+{}:"~<>?|\-=[];'`,./
 
# END of CIF
